# Supplementary material for: Attachment-Based Compassion Therapy for Reducing Anxiety and Depression in Fibromyalgia
Source: Int J Environ Res Public Health. 2022 Jul 2;19(13):8152. doi: 10.3390/ijerph19138152 (PMC9265807; doi:10.3390/ijerph19138152)
Supplement: Supplementary file 1 [file ijerph-19-08152-s001.zip]

Archive with 1 entries (1 files):
- ijerph-1723734-supplementary.pdf
